# Supplementary material for: Perioperative myocardial injury in revascularized coronary patients who undergo noncardiac surgery
Source: PLoS One. 2019 Jun 27;14(6):e0219043. doi: 10.1371/journal.pone.0219043 (PMC6597116; doi:10.1371/journal.pone.0219043)
Supplement: S1 File — (CSV) [file pone.0219043.s001.csv]

No.	Pre	preop tnI	pretroele	Change	RevOptime	Sex	Age	height	weight	BMI	DM	HTN	Cur_smoking	CKD	Dyslipidemia	VHD	HxMI	HxStroke	HxPAD	CABG	multivessel	Hgb	Hct	INR	albumin	Cr	immediate post op TnI	peak TnI within 2days	BNP	EF	EF<50	preStatin	preBblocker	ACRB	preASA	preClo	preAntiplt	opclass	oprisk	Emergency	G/A	f/uperiod	f/umon	fuinhos	Death	Deathday	Death365	Death365day
17	0	0.006	0		1689	1	66	1.63	72.6	27.33	0	1	0	0	0	0	0	0	0	0	1									55	0	1	1	1	1	1	1	3	1	0	1	2330	78	4	0	2330	0	365
164	0	0.006	0		2373	0	70	1.53	62.1	26.53	0	0	0	0	0	0	0	0	0	0	0									69	0	1	1	0	1	0	1	1	1	0	1	1522	51	2	0	1522	0	365
226	0	0.006	0		944	1	65	1.69	69.3	24.26	0	1	0	0	0	0	0	0	0	0	0									72	0	1	0	1	1	0	1	1	1	0	1	1124	37	3	0	1124	0	365
227	0	0.006	0		2377	1	68	1.57	60	24.34	0	1	0	0	0	0	0	0	0	1	1									64	0	0	1	0	0	0	0	2	1	0	1	1063	35	9	0	1063	0	365
33	0	0.022	0	0	#REF!	1	73	1.6	71	27.73	1	1	0	0	0	0	0	0	0	1	1									65	0	1	0	1	1	1	1	0	2	0	1	493	16	1282	0	493	0	365
230	0	0.006	0		909	1	86	1.6	50.8	19.84	0	1	0	0	0	0	1	0	0	0	1									48	1	1	0	1	1	1	1	1	0	0	1	1602	53	1	0	1602	0	365
44	0	0.028	0	0	1290	1	70	1.68	72.8	25.79	0	0	0	0	0	0	1	0	0	1	1									45	1	1	1	0	0	0	0	1	0	1	1	2117	71	6	0	2117	0	365
45	0	0.01	0	0	224	0	59	1.57	66.1	26.82	1	1	0	0	0	0	0	0	0	1	1									56	0	0	1	0	1	1	1	2	1	0	1	1233	41	10	0	1233	0	365
47	0	0.018	0	0	4816	0	60	1.5	52.1	23.16	1	1	0	0	0	0	0	0	0	0	0									62	0	1	0	0	1	0	1	2	1	0	1	2222	74	26	0	2222	0	365
51	0	0.028	0	0	889	1	63	1.61	71.4	27.55	0	1	0	0	0	0	0	0	0	1	1									45	1	1	1	1	0	1	1	0	1	0	1	1992	66	6	0	1992	0	365
243	0	0.006	0		2358	1	56	1.69	77.7	27.2	1	1	0	0	0	0	0	0	0	0	1									67	0	1	0	0	1	0	1	3	1	0	1	1591	53	9	0	1591	0	365
267	0	0.006	0		2258	1	76	1.62	61.9	23.59	1	1	0	0	0	0	0	1	1	1	1									66	0	1	0	0	1	0	1	0	1	1	1	1254	42	37	0	1254	0	365
56	0	0.036	0	0	466	1	69	1.71	77.1	26.37	1	1	1	0	0	0	0	1	0	1	1									52	0	1	1	0	1	1	1	3	1	0	1	1498	50	9	0	1498	0	365
268	0	0.006	0		2461	1	65	1.69	78	27.31	0	1	0	0	0	0	0	0	0	0	1									65	0	1	0	1	0	0	0	4	1	0	1	341	11	9	0	341	0	341
71	0	0.006	0	0	947	1	70	1.6	57.8	22.58	1	1	0	0	0	0	0	0	0	0	0									66	0	1	1	0	1	1	1	4	1	0	1	1985	66	4	0	1985	0	365
72	0	0.027	0	0	1832	0	66	1.53	64.9	27.72	1	1	0	0	0	0	0	0	0	1	1									36	1	1	1	0	1	0	1	0	2	0	1	394	13	7	0	394	0	365
74	0	0.006	0	0	391	1	62	1.6	60.7	23.71	1	1	0	0	0	0	0	0	0	1	1									57	0	0	1	1	1	1	1	0	1	0	1	1981	66	6	0	1981	0	365
83	0	0.016	0	0	281	1	67	1.58	64.3	25.76	0	1	0	0	0	0	0	1	0	1	1									55.6	0	1	1	0	1	1	1	0	1	0	1	2007	67	5	0	2007	0	365
330	0	0.006	0		6694	0	71	1.46	50.4	23.64	0	1	0	0	0	0	0	0	0	0	0									50	0	0	1	0	0	0	0	1	1	0	1	1151	38	9	0	1151	0	365
340	0	0.006	0		692	0	74	1.5	55	24.44	1	1	0	0	0	0	0	0	0	0	1									68	0	1	1	0	1	0	1	2	1	0	0	381	13	10	0	381	0	365
368	0	0.006	0		1582	1	58	1.69	89.9	31.48	0	0	0	0	0	0	1	0	0	1	1									63	0	1	1	0	1	0	1	3	1	0	1	1148	38	4	0	1148	0	365
432	0	0.006	0		1096	1	43	1.66	71.4	25.91	1	0	0	0	0	0	1	0	0	0	1									45	1	1	1	1	1	0	1	1	2	0	1	815	27	11	0	815	0	365
434	0	0.006	0		1537	1	71	1.66	68.25	24.77	1	1	0	0	0	0	0	0	0	1	1									65	0	1	0	1	0	1	1	1	2	0	1	209	7	8	0	209	0	209
597	0	0.006	0		671	1	66	1.62	63.3	24.12	0	1	0	0	0	0	0	0	0	0	1									68	0	1	0	0	1	1	1	3	2	0	1	504	17	7	0	504	0	365
100	0	0.008	0	0	1972	0	68	1.47	53.8	24.9	1	1	0	0	0	0	0	0	1	1	1									63	0	0	1	1	1	0	1	2	0	0	1	325	11	13	0	325	0	325
170	1	0.006	0		439	0	69	1.46	55.3	25.94295365	1	1	0	0	0	0	0	1	0	0	1	11.6	33.8	0.93	4.4	1.21				71	0	1	0	1	1	1	1	2	1	0	1	1100	37	8	0	1100	0	365
111	0	0.029	0	0	421	1	56	1.62	58.9	22.44	0	0	0	0	0	0	1	0	0	0	1									67	0	0	0	0	0	0	0	3	0	0	1	3	0	3	1	3	1	3
112	0	0.037	0	0	1089	1	77	1.5	49	21.78	0	1	0	0	0	0	0	0	0	0	1									60	0	1	0	0	1	0	1	1	2	0	1	1375	46	16	0	1375	0	365
284	1	0.006	0		4344	0	81	1.42	46.7	23.16008728	1	1	0	0	0	0	0	0	0	0	0	12	36	1	4.7	0.79			633.7	70	0	0	1	1	1	1	1	2	1	0	1	635	21	21	1	635	0	365
114	0	0.02	0	0	435	1	71	1.65	69.6	25.56	1	1	1	0	0	0	1	1	0	0	1									64	0	1	1	1	1	1	1	0	1	0	1	911	30	7	0	911	0	365
116	0	0.013	0	0	1039	1	67	1.64	70	26.03	0	1	0	0	0	0	0	1	0	0	1									58	0	1	1	1	1	1	1	0	2	0	1	1259	42	5	0	1259	0	365
126	0	0.035	0	0	3362	1	61	1.62	63.3	24.12	0	0	0	0	0	0	1	0	0	0	1									74	0	1	1	1	0	0	0	1	2	0	1	1848	62	34	0	1848	0	26
128	0	0.017	0	0	1798	1	71	1.63	72.3	27.21	1	1	0	0	0	0	0	1	0	0	1									62	0	1	1	1	1	0	1	0	2	0	1	437	15	7	1	437	0	365
129	0	0.024	0	0	325	1	73	1.6	42.2	16.48	0	0	0	0	0	0	0	0	1	1	1									60	0	0	1	1	1	0	1	0	2	0	1	462	15	7	1	462	0	365
366	1	0.006	0		4458	1	68	1.64	49.6	18.44140393	1	1	0	0	0	0	0	1	0	0	1	9.5	28	1.17	3.2	0.67			10941	50	0	1	0	0	1	1	1	3	0	1	1	280	9	7	0	280	0	280
131	0	0.014	0	0	255	0	78	1.39	52.6	27.22	1	1	0	0	0	0	1	0	0	0	1									67	0	1	0	0	1	1	1	2	1	0	1	794	26	46	0	794	0	365
138	0	0.02	0	0	3367	1	71	1.71	71.5	24.45	1	0	0	0	0	0	0	0	0	1	1									59	0	1	0	0	0	0	0	0	2	0	1	1861	62	5	0	1861	0	365
139	0	0.01	0	0	363	1	76	1.62	60.9	23.21	0	1	0	0	0	0	0	0	0	1	0									56	0	1	0	0	1	0	1	1	1	0	1	1857	62	2	0	1857	0	365
383	1	0.006	0		1350	1	67	1.66	83.6	30.33822035	1	1	0	0	0	0	0	0	0	0	1	14.4	41.9	0.94	4.3	1.1			5.99	50	0	1	0	1	1	1	1	3	1	0	1	222	7	2	0	222	0	222
403	1	0.006	0		479	1	54	1.69	67	23.45856238	0	1	0	0	0	0	1	0	0	0	1	13.1	38.7	1.06	4.3	0.73			83.7	65	0	1	0	1	0	1	1	5	0	0	1	1027	34	3	0	1027	0	365
430	1	0.006	0		1120	1	73	1.68	76.04	26.94160998	0	1	0	0	1	0	0	0	0	1	1	12.3	35.3	1.04	4.1	0.96			183.2	59	0	0	1	0	1	0	1	3	1	0	1	855	29	7	0	855	0	365
544	1	0.006	0		2391	0	82	1.5	53.6	23.82222222	1	1	0	0	0	0	0	0	0	1	1	15.2	45	0.95	4.2	0.71				60	0	0	0	0	1	0	1	1	1	0	1	602	20	8	0	602	0	365
572	1	0.006	0		581	1	74	1.6	75.2	29.375	0	1	0	1	0	0	1	0	0	0	0	11.5	34.1	1.03	4.7	2.07				57	0	1	0	1	1	1	1	6	0	0	0	646	22	2	0	646	0	365
157	0	0.011	0	0	4929	1	67	1.66	63.7	23.12	0	1	0	0	0	0	0	0	0	0	0									72	0	1	1	0	1	0	1	2	0	0	1	1796	60	4	0	1796	0	365
161	0	0.029	0	0	1983	0	74	1.52	46.9	20.3	0	1	0	0	0	0	0	0	1	1	1									63	0	1	0	1	1	0	1	0	1	0	1	1770	59	5	0	1770	0	365
162	0	0.007	0	0	1082	1	46	1.7	81.9	28.34	0	0	0	0	0	0	1	1	0	0	1									50	0	1	1	1	1	1	1	2	1	0	0	1791	60	10	0	1791	0	365
599	1	0.006	0		310	1	58	1.77	84.9	27.09949248	1	1	0	0	0	0	0	0	1	0	1	9.8	31	1.24	3.2	0.78				66	0	1	1	1	1	1	1	6	0	1	1	502	17	7	0	502	0	365
177	0	0.007	0		1412	1	82	1.62	66.5	25.34	1	1	0	0	0	0	0	0	0	0	1									65	0	1	0	0	1	0	1	1	1	0	1	1736	58	16	0	1736	0	365
409	0	0.007	0		210	1	77	1.61	57.2	22.07	0	0	0	0	0	0	1	0	0	1	1									55.8	0	1	1	0	1	1	1	1	1	0	1	992	33	3	0	992	0	365
180	0	0.029	0	0	2818	1	75	1.63	56.1	21.11	0	0	0	0	0	0	0	0	0	1	1									59	0	1	0	1	1	0	1	0	2	0	1	1612	54	8	0	1612	0	365
185	0	0.024	0	0	949	1	82	1.73	74.2	24.79	1	1	0	0	0	0	0	0	0	0	0									59	0	1	0	1	1	1	1	0	0	0	1	466	16	10	1	466	0	365
633	0	0.007	0		4579	1	73	1.73	66.9	22.35	0	1	0	0	0	0	0	1	0	1	1									62	0	1	0	1	0	0	0	2	1	0	0	83	3	6	0	83	0	83
194	0	0.011	0	0	546	0	66	1.6	77.2	30.16	1	1	0	1	0	0	0	0	0	0	0									55	0	1	0	1	1	0	1	5	1	0	1	1683	56	4	0	1683	0	365
196	0	0.011	0	0	2738	0	75	1.54	65	27.41	1	1	0	0	0	0	0	0	0	1	1									66	0	1	0	1	0	1	1	0	1	0	1	1697	57	5	0	1697	0	365
518	1	0.007	0		1389	1	57	1.69	68.4	23.94874129	1	0	0	0	0	0	1	0	0	0	1	14.5	40.7	0.94	4.9	1.14			34.8	60	0	1	1	1	1	0	1	2	0	0	1	671	22	2	0	671	0	365
210	0	0.011	0	0	1571	1	59	1.75	73.8	24.1	1	0	0	0	0	0	0	0	0	0	1									64	0	0	0	1	1	0	1	1	1	0	1	1324	44	2	0	1324	0	365
211	0	0.017	0	0	306	1	76	1.65	63	23.14	1	0	0	0	0	0	1	0	0	0	1									58	0	0	0	0	1	0	1	1	2	0	1	1652	55	4	0	1652	0	365
595	1	0.007	0		487	1	69	1.52	52.7	22.80990305	1	1	0	0	0	0	0	0	1	0	1	10.2	31.3	0.99	3.3	0.63				50	0	0	0	0	1	1	1	4	1	0	1	81	3	3	0	81	0	81
219	0	0.02	0	0	5838	1	69	1.57	63.6	25.8	0	1	0	0	0	0	1	0	0	1	1									65	0	1	0	0	0	0	0	4	1	1	1	1613	54	12	0	1613	0	365
220	0	0.016	0	0	1476	1	70	1.7	54.4	18.82	1	1	0	0	0	0	1	0	0	1	1									37.7	1	1	1	1	0	0	0	1	2	0	1	282	9	7	0	282	0	282
221	0	0.009	0	0	1495	1	68	1.64	59.3	22.05	0	1	0	0	0	0	0	0	0	0	1									30	1	1	1	0	1	1	1	1	1	0	1	1556	52	9	0	1556	0	365
222	0	0.015	0	0	2216	0	72	1.59	64.1	25.36	1	1	0	0	0	0	0	1	0	0	1									70	0	1	1	1	1	1	1	0	1	0	1	1529	51	7	0	1529	0	365
334	1	0.008	0		4147	1	63	1.62	66.3	25.26291724	1	1	0	1	0	0	0	0	0	0	1	15	46.3	0.93	4.6	1.49				50.67	0	1	1	1	1	0	1	3	1	0	1	1189	40	3	0	1189	0	365
598	1	0.008	0		1986	1	71	1.66	67.3	24.42299318	0	1	0	0	0	0	0	0	1	0	1	14.3	40.8	1.07	4.3	0.95			47.03	58	0	1	0	1	0	1	1	6	1	0	1	503	17	3	0	503	0	365
26	0	0.009	0		493	1	64	1.65	65.1	23.91	1	1	0	0	0	0	0	0	0	0	1									59	0	1	1	0	0	1	1	5	0	0	1	31	1	1	0	31	0	31
346	0	0.01	0		4884	1	83	1.6	60.15	23.5	1	0	0	0	0	0	0	0	0	1	0									56	0	1	0	1	1	1	1	3	2	0	1	661	22	10	0	661	0	365
529	0	0.01	0		1492	1	80	1.64	77.2	28.7	1	1	0	0	0	1	0	0	0	1	0									51	0	1	0	1	1	0	1	0	2	0	1	740	25	5	0	740	0	365
245	0	0.007	0	0	296	0	66	1.59	64.2	25.39	1	1	0	0	0	0	1	0	1	0	1									44.6	1	1	1	0	1	1	1	0	2	0	1	161	5	40	0	161	0	161
255	1	0.01	0		3964	1	63	1.64	67.4	25.0594884	0	1	0	1	0	0	0	0	0	1	1	12	34.2	1.01	4.3	2.52				68	0	1	0	1	1	0	1	3	1	0	1	684	23	3	0	684	0	365
248	0	0.018	0	0	1460	1	76	1.62	61.3	23.36	0	1	0	0	0	0	1	0	0	0	0									55	0	1	1	0	1	0	1	1	1	0	1	1517	51	2	0	1517	0	365
163	1	0.011	0		40927	1	45	1.68	58.4	20.69160998	0	0	0	0	0	0	0	0	1	1	1	11.1	31.5	1.18	3.3	5.62			94.37	69	0	0	0	0	0	0	0	1	1	0	0	718	24	1051	0	1769	0	365
251	0	0.006	0	0	1483	0	72	1.49	65.7	29.59	1	0	0	0	0	0	1	0	0	1	0									65	0	1	1	1	1	0	1	1	1	0	1	1463	49	5	0	1463	0	365
254	0	0.006	0	0	4096	1	80	1.68	59.9	21.22	0	1	1	0	0	0	0	1	0	1	1									50	0	1	0	0	0	1	1	0	2	0	1	1462	49	8	0	1462	0	365
55	0	0.012	0		2168	1	60	1.63	67.2	25.29	0	0	0	0	0	0	0	0	0	1	1									50	0	1	0	0	1	1	1	1	2	0	1	705	24	18	0	705	0	365
258	0	0.011	0	0	461	1	74	1.6	57	22.27	0	1	1	0	0	0	0	0	0	0	1									59	0	1	1	1	1	0	1	0	1	0	1	948	32	8	0	948	0	365
263	0	0.031	0	0	1540	0	91	1.56	48.6	19.97	0	1	0	0	0	0	0	0	0	0	0									55	0	1	1	0	1	0	1	1	1	1	1	1317	44	7	0	1317	0	365
92	0	0.012	0		4150	0	80	1.52	62.3	26.97	0	1	0	0	0	0	0	0	0	1	1									60	0	0	0	0	1	1	1	2	1	0	0	361	12	14	0	361	0	361
141	0	0.012	0		2400	1	51	1.63	54.3	20.44	1	1	0	0	0	0	0	0	0	1	0									60	0	1	0	0	1	0	1	1	1	0	1	1731	58	2	0	1731	0	365
146	0	0.012	0		324	1	82	1.6	58.9	23.01	0	1	0	0	0	0	0	1	0	0	0									60	0	1	1	0	1	1	1	1	1	0	1	21	1	8	0	21	0	21
270	0	0.02	0	0	2808	1	65	1.71	69	23.6	0	1	1	0	1	0	1	0	1	1	1									40	1	1	1	0	1	1	1	0	1	0	1	1414	47	5	0	1414	0	365
276	0	0.029	0	0	1273	1	79	1.68	55	19.49	0	1	0	0	0	0	0	1	0	1	1									52	0	0	1	1	1	0	1	0	2	0	1	1081	36	7	0	1081	0	365
277	0	0.027	0	0	5768	1	76	1.63	60.1	22.62	0	1	0	0	0	0	0	1	0	0	1									38	1	0	0	0	1	0	1	2	1	0	1	190	6	11	0	190	0	190
381	0	0.012	0		1522	0	84	1.49	45.5	20.49	0	1	0	0	0	0	0	0	0	0	1									65	0	1	1	0	1	0	1	6	0	0	1	103	3	2	0	103	0	103
289	0	0.022	0	0	3331	0	65	1.4	55.7	28.42	0	1	0	0	0	0	0	0	0	1	1									63	0	1	1	1	0	0	0	0	1	0	1	1282	43	8	0	1282	0	365
391	0	0.012	0		2579	1	73	1.62	73.7	28.08	0	1	0	0	0	0	0	0	1	1	0									64	0	1	0	0	1	0	1	0	0	0	0	1087	36	1	0	1087	0	365
140	0	0.013	0		616	1	67	1.65	72.4	26.59	1	1	0	0	0	0	0	0	1	0	0									55	0	0	0	0	1	0	1	0	2	0	1	232	8	7	0	232	0	232
246	0	0.013	0		#REF!	1	80	1.6	61	23.83	1	0	0	0	0	0	1	1	0	1	1									45	1	1	0	1	1	0	1	2	0	0	1	1133	38	459	0	1133	0	365
298	0	0.011	0	0	273	0	66	1.55	56	23.31	0	1	0	0	0	0	0	0	0	1	1									40	1	0	1	0	1	0	1	4	0	0	1	631	21	31	0	631	0	365
606	1	0.013	0		1057	0	73	1.44	59.3	28.59760802	1	1	0	1	0	1	0	0	0	1	1	9.9	30.3	1.1	4	4.98			24481	60	0	1	1	1	0	0	0	2	2	0	0	151	5	5	0	151	0	151
307	0	0.006	0	0	480	1	69	1.68	69.8	24.73	0	1	0	0	0	0	1	0	0	0	1									74	0	1	1	0	1	0	1	1	1	1	1	1356	45	4	0	1356	0	365
312	0	0.011	0	0	715	1	58	1.69	73.8	25.84	0	1	0	0	0	0	1	0	0	0	1									76	0	1	1	1	0	0	0	1	2	0	1	1412	47	10	0	1412	0	365
316	0	0.023	0	0	1505	1	74	1.62	62.2	23.7	1	1	0	0	0	0	0	0	0	0	1									59	0	0	1	1	0	1	1	1	1	0	1	1247	42	3	0	1247	0	365
113	0	0.014	0		374	1	49	1.69	79.4	27.8	1	0	0	0	0	0	1	0	0	0	1									63	0	0	0	0	1	0	1	1	1	0	1	1750	58	8	0	1750	0	365
225	0	0.014	0		506	0	70	1.55	57	23.73	1	1	0	0	0	0	0	0	0	0	0									59	0	1	1	0	1	1	1	1	1	0	0	1554	52	137	0	1554	0	365
336	0	0.012	0	0	2690	1	78	1.58	59.4	23.79	0	1	1	0	0	0	0	0	0	1	1									70	0	1	0	0	1	0	1	0	1	0	1	1232	41	6	0	1232	0	365
341	0	0.009	0	0	#REF!	1	85	1.7	65	22.49	1	1	0	1	0	1	0	1	0	1	1									63	0	1	1	0	1	0	1	0	1	0	1	171	6	81	0	171	0	171
294	0	0.014	0		779	1	71	1.65	69.8	25.64	0	1	0	0	0	0	0	0	0	1	1									69	0	1	1	0	1	0	1	1	1	0	1	173	6	10	0	173	0	173
292	1	0.015	0		183	1	74	1.72	87.1	29.44159005	0	1	1	0	0	0	0	0	0	0	1	9.8	31.3	1.05	4.3	1.54			122.3	55	0	1	1	1	0	1	1	1	1	0	1	491	16	8	0	491	0	365
360	0	0.027	0	0	5664	1	84	1.64	62.2	23.13	0	1	0	0	0	0	0	0	0	1	1									65	0	1	0	1	1	0	1	2	1	0	0	613	20	7	1	613	0	365
521	1	0.015	0		4283	1	81	1.55	47.6	19.81269511	1	1	0	0	0	0	0	1	0	0	0	9.1	27.5	1.05	3.3	1.47				62	0	1	1	0	1	1	1	2	0	0	1	623	21	26	0	623	0	365
373	0	0.014	0	0	1096	0	74	1.46	62.7	29.41	1	1	0	0	0	0	0	0	0	0	1									74	0	1	0	1	1	0	1	1	1	0	1	1128	38	9	0	1128	0	365
88	0	0.016	0		853	1	57	1.67	77.5	27.79	0	1	0	0	0	0	1	0	0	0	1									28	1	1	1	0	1	1	1	4	1	0	1	2056	69	8	0	2056	0	365
135	0	0.016	0		1757	1	76	1.71	80.5	27.53	1	1	0	0	0	0	1	0	0	0	1									59	0	1	0	0	1	0	1	0	1	0	1	1861	62	6	0	1861	0	365
402	0	0.031	0	0	225	1	75	1.6	57	22.27	0	1	0	0	0	0	0	0	0	0	1									56	0	1	0	1	1	1	1	3	1	0	1	644	21	7	0	644	0	365
415	0	0.024	0	0	1050	0	60	1.58	64	25.64	1	1	0	0	0	0	0	0	0	0	1									60	0	1	1	1	1	1	1	3	1	0	1	568	19	22	0	568	0	365
429	0	0.039	0	0	188	1	64	1.63	79.9	30.07	0	1	0	0	1	0	0	0	0	0	1									48	1	1	0	0	1	1	1	0	2	0	1	722	24	8	0	722	0	365
448	0	0.032	0	0	2326	1	70	1.61	64.7	24.96	0	1	1	0	0	0	1	0	0	1	1									47.3	1	1	1	0	0	0	0	0	2	0	1	589	20	8	0	589	0	365
453	0	0.019	0	0	#REF!	0	74	1.5	40.6	18.04	1	1	0	0	0	0	0	1	1	1	1									52.6	0	1	1	1	0	0	0	0	2	0	1	645	22	291	0	645	0	365
464	0	0.019	0	0	4164	1	69	1.68	67.6	23.95	0	1	0	0	0	0	0	1	0	0	1									71	0	1	0	1	1	1	1	4	1	0	1	819	27	19	0	819	0	365
490	0	0.026	0	0	3130	1	58	1.61	60.9	23.49	1	1	0	0	0	0	0	0	0	0	1									70	0	0	0	0	1	0	1	3	1	0	1	756	25	3	0	756	0	365
496	0	0.021	0	0	1898	1	73	1.73	51.4	17.17	1	1	1	0	0	0	0	0	1	1	1									55	0	1	1	1	1	0	1	0	2	0	1	489	16	6	0	489	0	365
497	0	0.025	0	0	1929	1	77	1.63	73.15	27.53	0	0	0	0	0	0	1	0	0	0	0									62	0	1	1	0	1	0	1	2	1	0	0	786	26	7	0	786	0	365
498	0	0.013	0	0	#REF!	1	74	1.57	60.1	24.38	0	1	0	0	0	0	1	0	0	1	1									50.6	0	1	1	0	1	1	1	0	1	0	1	573	19	269	0	573	0	365
501	0	0.033	0	0	2621	1	75	1.65	54	19.83	1	0	0	0	0	0	1	0	0	1	1									38	1	1	0	0	0	0	0	0	2	0	1	25	1	25	1	25	1	25
509	0	0.022	0	0	809	1	58	1.68	70.5	24.98	1	1	0	0	0	0	0	0	1	0	0									66	0	1	1	0	1	1	1	0	2	0	1	736	25	6	0	736	0	365
517	0	0.03	0	0	312	0	84	1.51	55.8	24.47	1	1	0	1	0	0	0	0	0	0	1									50	0	1	1	1	1	0	1	2	1	1	1	624	21	7	0	624	0	365
535	0	0.028	0	0	496	1	78	1.69	53.7	18.8	1	1	0	0	0	0	0	0	0	0	1									65	0	1	1	0	1	1	1	1	1	0	1	640	21	3	0	640	0	365
538	0	0.014	0	0	1137	1	85	1.62	62.9	23.97	0	1	0	0	0	0	1	0	0	1	1									70	0	1	1	0	1	0	1	0	2	0	1	622	21	5	0	622	0	365
540	0	0.012	0	0	4199	0	79	1.53	63.3	27.04	0	1	0	0	0	0	0	0	0	1	0									68	0	1	1	0	1	1	1	4	1	0	1	87	3	5	0	87	0	87
541	0	0.011	0	0	722	1	74	1.73	61.9	20.68	1	1	0	0	0	0	0	0	0	0	1									70	0	1	1	0	0	0	0	1	1	1	1	729	24	2	0	729	0	365
543	0	0.013	0	0	#REF!	1	73	1.47	65.6	30.36	1	1	0	0	0	0	0	0	0	1	1									62	0	1	0	1	1	1	1	0	1	0	1	556	19	66	0	556	0	365
552	0	0.025	0	0	5380	0	71	1.63	65.6	24.69	1	1	0	1	0	0	0	0	1	1	1									50	0	1	1	0	1	1	1	0	0	0	1	687	23	364	0	687	0	365
558	0	0.01	0	0	2190	1	59	1.67	75.2	26.96	0	1	0	0	0	0	0	1	0	0	0									78	0	1	1	1	1	0	1	3	1	1	1	618	21	6	0	618	0	365
560	0	0.021	0	0	1922	1	75	1.67	55.3	19.83	1	1	0	0	0	0	0	1	0	0	1									50	0	1	1	1	1	1	1	3	2	0	1	687	23	4	0	687	0	365
569	0	0.015	0	0	713	1	78	1.69	66.3	23.21	1	1	0	0	0	0	0	0	0	0	0									69	0	0	0	0	1	1	1	4	1	0	1	589	20	10	0	589	0	365
570	0	0.009	0	0	602	1	61	1.7	83.1	28.75	0	1	0	0	0	0	0	0	0	0	1									65	0	1	0	1	1	1	1	1	1	0	1	551	18	1	0	551	0	365
573	0	0.009	0	0	#REF!	0	70	1.57	61.1	24.79	1	1	0	0	0	0	0	0	0	1	1									73	0	0	0	1	0	0	0	1	1	0	1	9	0	2	1	9	1	2
574	0	0.035	0	0	433	1	72	1.62	64.3	24.5	1	1	1	0	0	0	0	1	0	0	1									61	0	1	1	0	1	1	1	0	1	0	1	210	7	6	0	210	0	210
575	0	0.012	0	0	2287	1	56	1.62	61.2	23.32	0	1	0	0	0	0	1	0	0	0	1									48	1	0	0	0	1	1	1	3	1	0	1	574	19	3	0	574	0	365
581	0	0.03	0	0	1136	1	73	1.67	56.7	20.33	0	0	0	0	0	0	0	0	0	0	1									72	0	0	0	0	1	1	1	1	2	0	1	23	1	11	0	23	0	23
591	0	0.029	0	0	847	1	77	1.6	60.3	23.55	1	1	0	0	0	0	0	0	1	1	1									50	0	1	1	0	1	1	1	1	1	0	1	422	14	3	0	422	0	365
605	0	0.034	0	0	#REF!	1	62	1.71	91.6	31.33	0	0	0	0	0	0	0	0	0	1	1									56	0	1	1	0	1	1	1	0	2	0	1	113	4	10	0	113	0	113
607	0	0.018	0	0	295	0	78	1.53	48.7	20.8	0	1	0	0	0	0	1	0	0	1	1									53	0	1	0	0	1	0	1	2	1	1	0	483	16	10	0	483	0	365
356	0	0.016	0		863	0	77	1.6	65.9	25.74	1	1	0	0	0	0	0	0	1	0	1									61	0	1	0	1	1	1	1	2	1	0	1	1154	38	7	0	1154	0	365
10	1	0.012	0	0	439	1	67	1.61	59.1	22.80004629	1	1	0	0	0	0	0	0	1	1	1	13	38.9	0.92	4.5	0.98	0.012	0.012	256.6	49	1	1	1	1	1	1	1	0	1	0	1	2330	78	4	0	2330	0	365
19	1	0.014	0	0	2772	0	74	1.5	53.6	23.82222222	0	1	1	0	0	0	1	0	0	1	1	12.7	38.1	1.05	4.3	0.6	0.015	0.015	703.6	20	1	0	1	1	0	1	1	6	1	0	1	188	6	2	0	188	0	188
22	1	0.014	0	0	40421	1	67	1.65	62.5	22.95684114	0	1	0	0	0	0	1	0	0	1	1	9.2	28.3	2.35	3.7	1.44	0.013	0.028		48	1	1	0	0	1	1	1	1	1	0	1	1172	39	754	0	231	0	365
24	1	0.007	0	0	1106	1	78	1.66	64.8	23.51574975	1	1	0	0	0	0	0	0	0	0	0	12.6	37.5	1.09	4.5	1.43	0.015	0.015	284.8	59	0	1	1	1	1	1	1	6	1	0	1	181	6	38	1	181	1	181
28	1	0.019	0	0	228	1	69	1.64	58.9	21.89916716	0	1	0	0	0	0	0	0	0	1	1	13.1	39.7	1.15	4.6	0.75	0.008	0.008	119.9	51	0	1	1	0	0	0	0	1	1	0	1	2241	75	2	0	2241	0	365
207	1	0.016	0		2711	0	70	1.6	57.1	22.3046875	1	1	0	1	0	0	1	0	0	0	1	10.1	30.7	1.08	2.7	3.78			35000	64	0	0	1	0	0	1	1	0	1	0	1	1641	55	6	0	1641	0	365
67	1	0.02	0	0	2601	1	71	1.64	57.8	21.49018441	1	1	0	0	0	0	1	0	1	1	1	13.1	38.8	0.96	4.5	0.9	0.017	0.017	140.4	61	0	1	0	0	1	1	1	0	2	0	1	38	1	6	0	38	0	38
70	1	0.023	0	0	1414	0	81	1.59	65.2	25.79011906	0	1	0	0	0	0	0	0	0	0	1	11.5	35.3	0.96	4.4	0.81	0.011	0.014	104.9	74	0	1	0	1	0	1	1	2	1	1	1	2053	68	15	0	2053	0	365
130	0	0.016	0		2992	1	57	1.68	84	29.76	1	1	1	0	0	0	1	0	0	0	0									71	0	1	0	1	0	0	0	1	1	0	1	1807	60	24	0	1807	0	365
592	0	0.017	0		975	1	60	1.68	74	26.22	0	0	0	0	0	0	0	1	1	1	0									70	0	1	1	1	1	1	1	2	1	0	1	517	17	12	0	517	0	365
57	1	0.017	0		3307	1	67	1.78	81.7	25.78588562	0	1	1	0	0	0	1	0	0	1	0	14.3	42	0.9	3.8	1.13				48	1	1	1	1	0	0	0	1	1	0	1	2166	72	1	0	2166	0	365
89	1	0.035	0	0	2304	1	60	1.64	66.2	24.6133254	0	1	0	0	0	0	0	0	0	0	1	12.7	38.6	1.03	3.9	1.61	0.02	0.02	65.65	45	1	1	1	0	1	0	1	1	1	0	1	450	15	8	0	450	0	365
234	1	0.017	0		3988	1	68	1.75	74.7	24.39183673	1	1	1	1	0	0	0	0	0	0	1	9.5	28.5	1.25	2.2	4.86			6927	70	0	0	1	0	0	0	0	0	1	0	1	664	22	3	0	664	0	365
333	0	0.018	0		500	1	59	1.6	65	25.39	0	1	1	0	0	0	1	0	0	1	0									45	1	1	1	0	1	0	1	2	1	0	0	935	31	6	0	935	0	365
98	1	0.018	0		40703	0	78	1.55	80.2	33.38189386	1	1	0	1	0	0	0	0	0	1	1	9	26.7	0.98	3.8	1.76			1099	63	0	1	0	0	1	0	1	0	1	0	1	279	9	6	0	287	0	279
120	1	0.013	0	0	1751	1	73	1.58	68.3	27.35939753	1	1	1	0	0	0	0	0	0	1	1	13.3	37.3	0.94	4	1.45	0.01	0.01	179.7	46	1	1	1	0	1	0	1	0	1	0	1	1631	54	5	0	1631	0	365
123	1	0.014	0	0	1323	1	69	1.68	67.4	23.88038549	1	0	0	0	0	0	0	0	0	1	1	15.1	42.5	1.18	3.2	0.7	0.012	0.012		46.1	1	1	1	0	1	0	1	1	1	0	1	1809	60	4	0	1809	0	365
468	1	0.018	0		791	1	62	1.71	85	29.0687733	1	0	0	0	0	0	0	0	0	0	1	10.6	31	1.06	4	0.71				40	1	1	0	1	1	1	1	6	0	1	1	652	22	2	0	652	0	365
564	1	0.018	0		758	0	75	1.56	54	22.18934911	0	0	0	0	0	0	1	0	1	0	1	9.8	29	1.05	3.2	0.63				56	0	1	1	1	1	0	1	3	1	1	1	134	4	4	0	134	0	134
145	1	0.013	0	0	745	1	55	1.65	62.4	22.92011019	0	0	0	0	0	0	0	0	0	0	1	11.8	34.3	0.99	4.1	0.93	0.006	0.008	118.5	40	1	0	0	0	1	0	1	3	1	0	1	244	8	6	0	244	0	244
151	1	0.006	0	0	386	0	67	1.5	51	22.66666667	0	1	0	0	0	0	0	0	0	1	1	12.6	36.1	0.98	4.3	0.83	0.016	0.031	135.2	63	0	1	1	0	1	1	1	0	1	0	1	35	1	6	0	35	0	35
153	1	0.013	0	0	860	1	65	1.66	75.8	27.50762084	0	1	0	0	0	0	0	0	0	0	0	13.9	42.3	0.99	4.3	0.84	0.006	0.008	446.3	65	0	1	0	1	0	0	0	2	0	0	1	1813	60	5	0	1813	0	365
159	1	0.006	0	0	414	0	80	1.58	62.3	24.95593655	1	1	0	0	0	0	0	0	0	0	1	10.1	31.8	1.1	3.8	1.56	0.006	0.006	569.7	70	0	1	1	1	1	1	1	1	1	0	1	1433	48	4	0	1433	0	365
23	0	0.019	0		1309	0	66	1.45	50.6	24.07	1	1	0	0	0	0	0	0	0	1	1									67	0	1	1	0	0	1	1	5	0	1	1	8	0	2	0	8	0	8
167	1	0.006	0	0	1812	1	63	1.65	74.3	27.29109275	1	1	0	0	0	0	0	1	1	1	1	15.1	44.3	0.97	4.6	1.09	0.006	0.006	113.4	55	0	1	1	0	1	0	1	0	1	0	1	1067	36	8	0	1067	0	365
169	1	0.02	0	0	794	1	61	1.72	66.7	22.5459708	1	0	0	0	0	0	1	0	0	1	1	9.4	28.7	1.06	2.8	1.02	0.006	0.006	2076	68	0	1	0	0	1	0	1	5	0	1	1	12	0	12	0	12	0	12
175	1	0.039	0	0	659	0	72	1.46	54	25.33308313	1	1	0	0	0	0	0	0	0	1	1	13.1	40	0.95	4.6	0.7	0.009	0.016	426.2	50	0	1	1	0	1	0	1	4	1	0	1	1673	56	7	0	1673	0	365
278	0	0.019	0		5823	0	77	1.58	87	34.85	0	1	0	0	0	0	0	0	0	0	0									59	0	1	1	0	1	0	1	2	1	0	0	1322	44	22	0	1322	0	365
187	1	0.006	0	0	988	1	55	1.83	87.2	26.03840067	0	1	0	0	0	0	0	0	0	0	0	16.1	45.4	1.15	4	1.08	0.006	0.015		56	0	1	1	1	0	1	1	0	2	1	1	1683	56	6	0	1683	0	365
318	1	0.019	0		302	0	66	1.51	69.6	30.52497697	0	0	1	0	0	0	1	0	0	1	1	14	40.9	0.84	4.6	0.72				50	0	1	1	1	1	0	1	1	1	0	1	1134	38	1	0	1134	0	365
369	1	0.02	0		577	1	75	1.79	57.6	17.97696701	0	1	0	1	0	0	0	1	0	0	1	9.8	29.5	1.17	3.7	3.52				52	0	1	1	1	1	1	1	4	1	1	1	424	14	39	0	424	0	365
193	1	0.006	0	0	41003	1	65	1.7	86.4	29.89619377	0	1	0	0	0	0	1	0	0	1	1	11.7	37.7	1.11	3.9	1.5	0.006	0.006	118.4	55	0	1	1	1	1	1	1	0	1	0	1	684	23	1005	0	1695	0	365
198	1	0.006	0	0	2663	1	57	1.6	62.5	24.4140625	1	1	0	0	0	0	0	1	0	0	1	15.8	46.3	0.88	4.6	0.72	0.006	0.006	37.28	71	0	1	0	0	1	0	1	4	1	1	1	1387	46	15	0	1387	0	365
209	1	0.006	0	0	254	1	85	1.73	61.4	20.51521935	1	1	0	0	0	0	0	0	0	0	1	9.3	27.7	1.24	3.3	2.12	0.006	0.006	1811	56	0	1	0	1	1	1	1	6	0	0	1	335	11	4	0	335	0	335
213	1	0.023	0	0	264	1	55	1.66	74.7	27.10843373	1	0	0	0	0	0	0	0	0	1	1	12.6	38.8	1.38	4.7	0.69	0.018	0.018	1472	37	1	1	1	1	1	0	1	1	0	0	1	1195	40	2	1	1195	0	365
216	1	0.006	0	0	1758	1	58	1.5	53	23.55555556	1	1	0	0	0	0	0	0	0	1	1	13.9	41.1	1	4.5	0.98	0.006	0.006	67.45	56.5	0	1	1	0	1	0	1	1	1	0	1	1522	51	1	0	1522	0	365
7	0	0.021	0		5573	1	72	1.69	77.6	27.17	0	1	0	0	0	0	0	0	0	1	1									56	0	1	1	0	0	0	0	4	1	0	1	524	17	10	0	524	0	365
2	1	0.022	0		520	1	60	1.56	56.3	23.13445102	1	1	0	1	0	0	0	0	0	1	1	9.4	28.3	1.19	3.7	10.71			15616	42	1	1	0	1	0	0	0	1	0	0	1	779	26	6	0	779	0	365
228	1	0.006	0	0	2667	1	76	1.83	88.2	26.33700618	0	1	0	0	0	0	0	0	0	1	1	10.3	32.1	1.35	3.6	1.01	0.006	0.006	239.3	63	0	1	0	0	1	0	1	0	2	1	1	1485	50	10	0	1485	0	365
212	0	0.023	0		4567	0	83	1.48	48.5	22.14	0	1	0	0	0	0	0	0	0	1	1									55	0	1	0	1	0	0	0	5	0	0	1	318	11	7	0	318	0	318
231	1	0.006	0	0	2796	1	69	1.62	58.2	22.17649749	1	1	0	0	0	0	0	0	0	0	0	15.8	46.2	1.05	4.3	0.9	0.006	0.006	23.44	69	0	1	1	1	1	1	1	0	1	0	1	1474	49	7	0	1474	0	365
233	1	0.006	0	0	41106	1	57	1.71	65.8	22.50265039	0	0	0	0	0	0	0	0	0	1	0	11.2	34.1	0.97	4.4	1.21	0.006	0.006	35.49	55	0	1	0	1	1	0	1	1	1	0	1	804	27	755	0	1507	0	365
387	0	0.023	0		2061	0	86	1.46	43.5	20.41	0	1	0	0	0	0	0	1	0	1	1									69	0	1	0	0	1	0	1	5	0	0	0	1113	37	3	0	1113	0	365
237	1	0.031	0	0	1296	1	61	1.62	63.7	24.2722146	1	1	0	1	0	0	0	1	0	0	0	11.6	34.4	0.96	3.9	6.96	0.024	0.024	1999	67	0	1	0	1	1	1	1	0	1	0	1	1551	52	1	0	1551	0	365
244	1	0.013	0	0	2289	1	74	1.75	69.2	22.59591837	0	0	1	0	0	0	1	0	0	0	1	11.9	36.3	0.91	4	1.24	0.007	0.009	180.4	55	0	1	1	1	0	0	0	1	1	0	1	1336	45	9	0	1336	0	365
97	1	0.023	0		1322	1	67	1.65	64	23.50780533	0	1	0	1	0	0	0	0	0	1	0	10.7	32.9	1.12	3.4	3.25				53.2	0	1	1	1	1	0	1	0	1	0	1	1988	66	5	0	1988	0	365
444	0	0.024	0		3751	1	71	1.61	58.2	22.45	1	1	0	0	0	0	0	0	0	1	1									62	0	1	0	1	1	0	1	3	2	0	1	637	21	13	0	637	0	365
262	1	0.006	0	0	833	1	68	1.55	65.5	27.26326743	0	0	0	0	0	0	1	0	0	1	1	15.2	45.4	0.99	4.4	0.78	0.006	0.006	105.1	45	1	0	1	0	1	0	1	0	1	0	1	196	7	4	0	196	0	196
416	1	0.024	0		559	1	69	1.68	41.9	14.84552154	0	1	0	0	0	0	0	1	0	0	0	8.9	27.9	1.29	2.4	0.95			1197	50	0	1	1	1	1	1	1	3	1	0	1	34	1	6	0	34	0	34
108	1	0.025	0		985	0	59	1.53	54.4	23.2389252	1	1	0	1	0	0	1	1	0	0	1	9.1	28.5	1.06	3.2	8.25			35000	50	0	1	1	1	0	0	0	0	0	0	0	1804	60	8	0	1804	0	365
275	1	0.021	0	0	41213	1	59	1.65	70	25.71166208	0	0	0	0	0	0	0	0	0	1	1	13.4	39.2	0.85	4.2	0.68	0.006	0.006		76	0	1	1	1	1	1	1	1	1	0	1	580	19	903	0	1467	0	365
77	0	0.026	0		2423	0	82	1.56	51.1	21	1	0	0	0	0	0	0	0	0	0	1									63	0	1	0	1	0	0	0	4	1	0	1	528	18	38	0	528	0	365
85	0	0.027	0		221	1	66	1.65	69.9	25.67	0	1	0	0	0	0	0	0	0	0	1									42.5	1	0	0	1	1	1	1	0	2	0	1	302	10	16	0	302	0	302
579	0	0.027	0		#REF!	1	59	1.66	62.1	22.54	0	0	0	0	0	0	0	0	0	1	1									51	0	1	0	0	1	1	1	3	2	0	1	1769	59	4	0	1769	0	365
290	1	0.031	0	0	5264	1	71	1.9	82.1	22.74238227	1	0	0	1	0	0	0	0	0	1	0	16.5	47.6	1.02	4.3	1.97	0.021	0.026	1223	56.5	0	1	0	0	0	0	0	1	1	0	1	51	2	4	0	51	0	51
610	0	0.028	0		4742	1	82	1.68	86.5	30.65	0	1	0	0	1	0	0	0	1	1	1									66	0	1	1	1	1	1	1	2	1	0	1	459	15	13	0	459	0	365
250	0	0.03	0		984	1	76	1.66	65.7	23.84	1	1	0	0	0	0	1	0	0	0	1									76	0	1	1	1	0	1	1	3	1	0	1	1523	51	27	0	1523	0	365
257	1	0.03	0		241	1	75	1.64	72.7	27.03004164	1	1	0	0	0	0	0	0	0	0	1	9.1	33.8	1.04	3.3	1.15				65	0	1	1	0	1	1	1	6	0	0	1	818	27	4	0	818	0	365
280	0	0.031	0		767	1	60	1.58	74.6	29.88	1	0	0	1	0	0	0	0	0	0	1									64	0	1	0	1	1	0	1	1	1	1	1	1369	46	36	0	1369	0	365
155	1	0.031	0		2785	1	69	1.71	80.4	27.49563968	1	1	0	1	0	0	0	0	1	1	1	9.5	28.6	1.13	3.2	3.01			5134	50	0	1	0	1	1	1	1	2	2	0	1	1743	58	13	0	1743	0	365
604	1	0.031	0		1115	1	54	1.72	62.5	21.12628448	1	1	0	0	0	0	0	0	0	0	1	9.3	26.6	0.96	3.3	0.68			898.5	63	0	1	1	0	1	0	1	4	1	0	1	489	16	5	0	489	0	365
342	1	0.006	0	0	2554	1	72	1.6	63.6	24.84375	1	1	0	0	0	0	0	0	1	1	1	13.1	39.6	1.07	4	1.38	0.006	0.006	102.7	61	0	0	0	1	1	1	1	0	2	0	1	1146	38	1101	0	1146	0	365
446	0	0.032	0		2509	1	85	1.53	49.5	21.15	0	1	0	0	0	0	0	0	0	1	1									30	1	1	0	0	1	0	1	1	1	0	1	500	17	11	0	500	0	365
469	0	0.034	0		2185	1	78	1.5	47.4	21.07	1	1	0	0	0	0	0	0	1	0	0									75	0	1	1	0	1	0	1	0	2	0	1	881	29	7	0	881	0	365
364	1	0.031	0	0	4056	1	67	1.69	70.7	24.75403522	1	1	0	0	0	0	1	0	0	0	1	12.8	39.7	0.95	3.4	0.68	0.006	0.006		54	0	1	0	1	0	1	1	1	2	0	1	917	31	9	0	917	0	365
404	1	0.034	0		463	1	84	1.67	74.3	26.64132812	1	1	0	0	0	0	0	1	0	1	1	11.1	33.7	0.95	3.9	1.4				56	0	1	1	1	1	0	1	6	0	0	0	839	28	1	0	839	0	365
503	1	0.034	0		770	0	62	1.53	55.4	23.66611132	1	1	0	0	0	0	0	0	1	0	1	10.6	28.3	1.36	3.5	7.7			501.7	50	0	0	0	0	1	1	1	2	2	0	1	199	7	199	1	199	1	199
627	1	0.034	0		470	0	51	1.49	42.7	19.23336787	1	1	0	1	0	0	0	0	0	0	0	12.5	37.5	1.1	3.9	5.9			16699	62	0	1	0	1	0	1	1	0	1	0	1	380	13	1	0	380	0	365
374	1	0.006	0	0	4272	1	71	1.66	76.1	27.61649006	1	1	0	0	0	0	0	0	1	1	1	14	40.3	1.01	4.4	0.97	0.006	0.006	59.89	74	0	1	1	1	1	0	1	0	1	0	1	987	33	5	0	987	0	365
90	1	0.037	0		567	0	47	1.53	48.2	20.59037122	1	1	0	1	0	0	1	0	0	1	1	9.9	29.9	0.97	2.1	3.34			35000	41	1	1	1	1	1	0	1	2	0	0	0	35	1	17	0	35	0	35
264	1	0.038	0		456	0	78	1.52	51.5	22.29051247	0	1	0	1	0	0	0	0	1	0	1	10.4	31.9	1.62	3.3	1.3			697.4	62	0	1	1	0	1	1	1	2	0	1	1	1434	48	8	0	1434	0	365
384	1	0.006	0	0	1777	0	80	1.56	57.8	23.75082183	0	1	0	0	0	0	0	0	1	0	1	12.3	36.3	0.97	4	0.96	0.006	0.006	68.92	68	0	1	1	1	1	0	1	4	1	0	1	341	11	13	0	341	0	341
386	1	0.006	0	0	1575	1	73	1.63	74.6	28.07783507	1	1	0	0	0	0	0	0	0	0	0	15.4	46.1	0.91	4.2	1.08	0.006	0.006	104.4	63	0	1	1	1	1	0	1	0	1	1	1	1181	39	7	0	1181	0	365
393	1	0.006	0	0	446	1	64	1.65	77.4	28.42975207	0	1	0	0	0	0	0	0	1	1	1	13.8	39.8	0.96	4.6	0.96	0.006	0.006	180.9	57	0	1	1	1	1	1	1	0	1	0	1	722	24	6	0	722	0	365
401	1	0.006	0	0	2813	1	60	1.81	81	24.72452001	1	1	1	0	0	0	1	0	0	1	1	14.4	41.8	0.92	3.6	0.85	0.006	0.006		30	1	1	1	0	1	0	1	1	1	0	1	1021	34	1	0	1021	0	365
405	1	0.006	0	0	300	1	76	1.57	63.2	25.63998539	1	1	0	0	0	0	0	0	0	1	1	13.2	38.6	1.04	4.5	1.43	0.006	0.009	360.1	59	0	1	1	0	1	1	1	0	1	0	1	518	17	6	0	518	0	365
417	1	0.026	0	0	751	1	73	1.59	67.2	26.58122701	1	0	0	0	0	0	0	0	1	1	1	11.5	33.8	0.99	3.4	1.29	0.019	0.021	949	62	0	0	1	1	0	0	0	1	1	0	1	113	4	13	0	113	0	113
422	1	0.006	0	0	3432	0	71	1.51	55.1	24.16560677	1	1	0	0	0	0	0	0	0	0	0	10.5	30.9	0.96	4.1	0.6	0.006	0.006	79.32	63	0	1	1	1	1	1	1	0	0	1	1	305	10	15	0	305	0	305
436	1	0.02	0	0	3071	1	75	1.56	61.3	25.18902038	1	1	0	1	0	0	0	0	0	1	1	8.1	24.1	1.06	2.9	8.58	0.023	0.023	32780	55	0	1	1	0	1	1	1	0	1	0	1	510	17	6	0	510	0	365
443	1	0.038	0	0	41735	1	73	1.65	79	29.0174472	0	1	0	0	0	0	0	0	0	1	1	17.4	50.2	1.84	4.3	1.02	0.01	0.01		68	0	1	0	0	1	0	1	1	1	0	1	643	21	3	0	493	0	365
456	1	0.006	0	0	3043	1	65	1.64	69.6	25.8774539	1	1	0	0	0	0	0	0	0	1	1	12.6	37.8	1.15	3.5	0.94	0.006	0.006	111.4	71	0	1	1	1	0	1	1	1	1	0	1	846	28	3	0	846	0	365
488	1	0.006	0	0	1828	1	65	1.71	72.5	24.7939537	0	0	0	0	0	0	1	0	0	0	0	12	35.9	1.04	3.3	0.81	0.006	0.006	165.6	52.7	0	1	0	1	1	1	1	1	0	1	1	837	28	7	0	837	0	365
500	1	0.006	0	0	2264	1	87	1.67	61.3	21.97999211	0	1	0	0	0	0	1	0	0	0	1	9.9	30.9	1.24	2.5	1.1	0.006	0.006		56	0	0	1	1	1	0	1	1	1	1	1	710	24	12	0	710	0	365
514	1	0.012	0	0	2107	1	80	1.6	62	24.21875	0	1	0	0	0	0	1	0	0	0	1	13.7	41.2	1.03	4	0.69	0.006	0.006		41	1	1	0	1	0	1	1	1	1	0	1	17	1	2	0	17	0	17
515	1	0.033	0	0	195	0	56	1.5	66.6	29.6	1	1	0	1	0	0	0	0	0	0	0	12.4	38.5	1.02	4.5	6.59	0.017	0.022	1312	67	0	1	0	0	1	1	1	1	2	0	1	763	25	16	0	763	0	365
536	1	0.006	0	0	2437	0	64	1.56	68.2	28.0243261	0	1	0	0	0	0	0	0	0	0	0	13.4	39.8	1.03	4.2	0.51	0.006	0.006		63	0	1	1	0	1	1	1	5	0	1	1	632	21	2	0	632	0	365
561	1	0.006	0	0	1303	1	63	1.67	67	24.02380867	1	1	0	0	0	0	0	0	1	0	1	12.7	34.7	1.42	4	0.6	0.006	0.006	113.9	55	0	1	0	0	0	0	0	0	1	0	1	533	18	6	0	533	0	365
576	1	0.006	0	0	258	1	42	1.64	45.9	17.06573468	0	1	0	0	0	0	0	0	0	0	0	13.4	37.7	0.95	4.1	0.53	0.006	0.006	42.26	59	0	0	1	0	1	0	1	3	2	1	1	662	22	19	0	662	0	365
578	1	0.006	0	0	2153	1	77	1.6	50.6	19.765625	0	0	0	0	0	0	1	0	0	0	0	13.2	39	1.01	3.6	0.83	0.006	0.006		65	0	0	0	0	0	0	0	5	0	0	1	434	14	2	0	434	0	365
600	1	0.006	0	0	42102	1	60	1.67	65.9	23.62938793	1	1	0	0	0	0	0	0	0	1	1	12.2	35.5	1.03	4.3	1.12	0.006	0.006		50	0	1	0	0	1	1	1	6	2	0	1	929	31	14	0	580	0	365
615	1	0.006	0	0	1879	1	65	1.71	49.65	16.97958346	1	1	0	0	0	0	0	0	0	0	1	15.5	45.9	0.91	4.4	1.38	0.006	0.006		56.5	0	1	1	0	1	1	1	1	2	1	1	324	11	6	0	324	0	324
5	0	0.455	1	3	221	0	74	1.59	57.5	22.74	1	1	0	0	0	0	1	0	0	0	0									46.3	1	1	1	1	1	0	1	0	2	0	1	1506	50	12	0	1506	0	365
6	0	0.104	1	3	#REF!	1	55	1.7	74.6	25.81	1	1	0	0	0	0	1	0	0	1	1									25	1	1	0	0	1	0	1	1	1	0	1	40839	1361	3	1	585	0	365
9	0	0.067	1	2	822	1	66	1.64	72.9	27.1	0	1	1	0	0	0	0	0	1	1	1									66	0	1	1	1	1	0	1	0	2	0	1	1867	62	7	0	1867	0	365
11	1	0.05	1	1	1930	1	67	1.68	56.4	19.9829932	0	1	0	0	0	0	1	1	0	0	0	9.9	30.2	0.99	3.8	1.03	0.018	0.019	255.5	50	0	1	1	0	1	1	1	0	1	0	1	1477	49	5	0	1477	0	365
13	1	0.041	1	1	477	0	73	1.53	49.6	21.1884318	0	1	0	0	0	0	0	0	0	1	1	12.1	36.7	1.04	4.2	0.9	0.006	0.016	113.9	45	1	1	1	0	1	0	1	0	2	0	1	244	8	7	0	244	0	244
14	0	0.501	1	3	1701	0	69	1.54	41	17.29	0	1	0	0	0	0	1	0	0	0	1									40	1	1	1	1	1	1	1	2	0	0	1	2355	79	52	0	2355	0	365
15	0	0.126	1	3	3140	1	68	1.63	59.2	22.28	1	1	0	1	0	0	0	0	0	1	1									53	0	1	0	1	1	0	1	0	2	0	1	283	9	40	0	283	0	283
16	1	0.276	1	1	2468	1	72	1.8	78.8	24.32098765	1	1	0	0	0	0	0	0	1	1	1	14.3	41.2	1.37	3.5	1	0.015	0.015	914.4	61	0	0	0	0	0	0	0	1	1	0	1	5	0	5	0	5	0	5
21	0	0.05	1	2	608	1	62	1.67	58.3	20.9	0	0	0	0	0	0	0	0	0	1	1									47	1	0	0	0	0	0	0	1	2	0	1	1319	44	10	0	1319	0	365
25	1	0.05	1	1	3355	1	81	1.75	72	23.51020408	0	1	0	1	0	0	0	0	0	1	1	15.3	44.9	1.14	4.2	1.78	0.038	0.038	889.4	56	0	1	0	0	1	0	1	1	0	1	1	1747	58	14	0	1747	0	365
27	1	0.125	1	1	417	1	67	1.61	55.4	21.37263223	1	1	0	0	0	0	0	0	0	0	0	11.6	34.7	1.14	3.5	0.75	0.011	0.011		65	0	1	0	0	1	1	1	1	2	0	1	444	15	13	1	444	0	365
29	1	0.24	1	3	3313	1	77	1.7	66.3	22.94117647	0	0	0	0	0	0	1	0	0	1	1	14.5	43.8	1.12	4.4	0.89	0.1	0.1	430.7	40	1	1	1	1	1	0	1	3	2	0	1	133	4	6	1	133	1	133
30	1	0.05	1	1	2159	1	49	1.69	73.1	25.59434193	0	0	0	0	0	0	0	0	0	1	1	16.6	48	1.01	4.9	1.17	0.013	0.013	43.35	56	0	0	0	1	1	0	1	2	0	1	1	2137	71	2	0	2137	0	365
34	1	0.05	1	1	3200	0	71	1.48	52	23.73995617	0	1	0	0	0	0	0	0	0	0	1	10.1	31.9	0.95	3.7	0.95	0.007	0.007	258.5	73	0	1	1	1	0	0	0	0	2	0	1	1316	44	10	0	1316	0	365
35	0	0.275	1	3	227	0	70	1.53	54.6	23.32	1	1	0	1	0	0	0	0	0	0	1									38	1	0	1	1	1	1	1	2	1	0	1	1386	46	15	0	1386	0	365
36	0	30.168	1	3	2803	1	58	1.72	63.1	21.33	1	1	0	0	0	0	0	0	0	1	1									22	1	0	1	0	1	1	1	1	1	1	1	33	1	33	1	33	1	33
40	0	3.088	1	3	3974	1	74	1.63	59.8	22.51	1	1	0	0	0	0	1	0	0	0	1									51	0	0	1	0	0	0	0	3	1	0	1	1	0	1	1	1	1	1
42	0	0.041	1	2	1730	0	71	1.54	62.5	26.35	0	1	0	0	0	0	0	0	0	0	0									65	0	0	0	0	1	1	1	2	1	0	1	754	25	15	0	754	0	365
52	1	0.062	1	3	186	1	73	1.71	71.2	24.34937246	1	1	1	0	0	0	0	0	0	0	0	11.8	36.4	0.86	3.6	0.91	0.006	0.041	151.2	60	0	1	0	0	1	1	1	3	1	0	1	136	5	21	0	136	0	136
54	0	0.051	1	3	587	1	72	1.71	77.4	26.47	1	1	0	0	0	0	0	0	1	1	1									51	0	1	1	1	1	0	1	0	2	1	1	384	13	6	0	384	0	365
59	1	0.081	1	1	2168	0	72	1.5	56.7	25.2	1	1	0	1	0	0	0	0	0	1	1	12.3	37.3	1.05	4.2	1.57	0.024	0.032	338.5	57	0	1	1	1	1	0	1	2	1	0	1	1918	64	8	0	1918	0	365
60	1	2.892	1	3	430	1	69	1.77	74.8	23.87564238	0	1	0	1	0	1	0	0	0	1	0	12.7	38.6	1.29	3.8	1.46	0.079	0.081	608.1	55	0	1	0	0	1	0	1	5	0	0	1	1461	49	9	0	1461	0	365
62	0	0.133	1	3	253	1	70	1.65	67.5	24.79	1	1	0	0	0	0	1	1	1	0	0									60	0	1	0	1	1	0	1	0	2	0	1	1205	40	11	0	1205	0	365
63	0	0.068	1	3	896	0	66	1.53	45.8	19.57	0	0	0	0	0	0	0	0	0	0	1									61	0	0	0	0	0	0	0	5	0	0	1	40658	1355	1	1	154	1	154
68	0	0.052	1	2	844	1	50	1.65	69	25.34	1	1	0	0	0	0	0	0	0	0	1									50	0	0	0	1	0	1	1	1	1	0	1	1546	52	8	0	1546	0	365
69	1	0.527	1	3	3254	0	67	1.52	62.3	26.9650277	0	1	0	0	0	0	0	1	0	1	1	11.2	32.8	1.58	3.9	0.99	0.496	0.496	16473	25	1	1	0	0	1	0	1	4	1	1	1	2127	71	13	0	2127	0	365
73	0	0.696	1	2	4039	1	81	1.55	68	28.3	0	1	0	0	0	0	0	1	0	0	1									54	0	1	0	1	1	0	1	1	0	1	1	40937	1365	15	1	394	0	365
75	0	0.089	1	3	248	0	71	1.47	45.3	20.96	1	1	0	1	0	0	0	1	0	1	1									55	0	0	0	0	1	1	1	5	2	0	1	1857	62	12	0	1857	0	365
79	1	0.249	1	1	1062	1	68	1.72	77.6	26.23039481	0	1	0	0	0	0	0	0	0	0	0	13.5	42.4	1.02	4.4	0.86	0.006	0.006	264	76	0	1	0	0	1	0	1	1	2	0	1	547	18	22	0	547	0	365
81	1	0.205	1	1	246	0	78	1.46	49	22.98742728	1	1	0	0	0	0	1	0	0	1	1	9.9	31.3	1.09	3.3	1.3	0.024	0.024	3751	52	0	0	1	1	1	0	1	1	0	1	1	1526	51	35	0	1526	0	365
82	0	0.082	1	3	4478	0	82	1.49	56.7	25.54	1	1	0	0	0	0	0	0	0	1	1									61	0	1	0	0	1	0	1	2	1	1	1	2025	68	14	0	2025	0	365
84	1	0.134	1	3	4547	0	71	1.56	61.6	25.31229454	1	1	0	1	0	0	0	0	0	1	1	8.2	25.3	1.1	3.7	1.19	0.105	0.105	263.4	62	0	1	1	0	0	0	0	1	1	0	1	2069	69	6	0	2069	0	365
99	0	0.041	1	2	514	1	73	1.68	70.7	25.05	0	1	0	0	0	0	0	0	0	1	1									67	0	0	0	0	1	1	1	0	1	0	1	1793	60	5	0	1793	0	365
101	0	0.102	1	2	303	0	76	1.58	70	28.04	1	1	0	0	0	0	1	0	0	0	1									56	0	1	1	1	1	1	1	2	0	0	0	98	3	18	1	98	1	98
102	1	0.113	1	2	471	1	85	1.59	52.7	20.8456944	0	1	0	0	0	0	0	0	1	0	0	11.9	35.2	1.04	4.1	1.39	0.006	0.031	259.7	56	0	1	1	0	0	0	0	6	0	0	1	8	0	8	0	8	0	8
103	0	0.643	1	2	4038	1	69	1.72	65.4	22.11	0	1	0	0	0	0	0	0	0	1	1									55	0	1	1	0	1	0	1	0	2	0	1	218	7	13	0	218	0	218
106	1	0.05	1	2	1294	1	76	1.7	85.5	29.58477509	1	1	0	0	0	0	0	0	0	0	0	10.5	32.5	1.09	4.4	1.34	0.009	0.009	771.9	56	0	1	0	1	1	0	1	0	1	0	1	36	1	9	0	36	0	36
109	0	0.53	1	3	2861	1	62	1.71	66.4	22.71	1	1	0	1	0	0	0	0	0	1	1									54	0	0	1	0	1	1	1	0	2	0	1	1093	36	10	0	1093	0	365
136	0	0.11	1	3	1950	1	48	1.65	63.2	23.21	1	1	0	1	0	0	1	0	0	1	1									56	0	0	1	0	1	0	1	2	0	1	1	1400	47	43	0	1400	0	365
143	0	0.135	1	3	390	1	60	1.64	64	23.8	1	0	0	0	0	0	0	0	1	0	1									38.4	1	1	1	1	1	1	1	0	2	0	1	200	7	7	0	200	0	200
144	0	0.065	1	2	371	0	71	1.54	59.2	24.96	0	1	0	0	0	0	0	0	1	0	1									63	0	1	0	1	1	1	1	2	0	0	1	1007	34	9	0	1007	0	365
148	0	0.052	1	2	3818	1	79	1.65	64.2	23.58	0	1	0	0	0	0	0	0	0	1	1									59	0	1	0	0	1	1	1	1	0	0	1	1452	48	171	0	1452	0	365
149	1	0.168	1	3	3238	0	84	1.58	62.1	24.87582118	0	1	0	0	0	1	0	0	0	0	0	8.5	27.8	1.87	3.7	1.66	0.059	0.059	3289	45	1	1	0	1	1	0	1	2	1	0	0	48	2	31	0	48	0	48
152	0	0.051	1	2	322	1	72	1.69	49.6	17.37	0	1	0	0	0	0	0	0	0	0	0									56	0	0	0	1	1	1	1	1	1	0	1	1826	61	40	0	1826	0	365
154	1	0.052	1	1	251	0	73	1.49	61.4	27.65641187	1	1	0	0	0	0	1	1	1	1	1	9.5	28.6	1.23	3.9	1.35	0.013	0.025	2534	61	0	1	0	1	1	0	1	0	1	0	1	1794	60	7	0	1794	0	365
156	0	6.798	1	3	4751	1	85	1.6	52.5	20.51	0	1	0	0	0	0	1	0	0	1	1									48.8	1	0	1	1	1	1	1	0	2	0	1	50	2	10	0	50	0	50
172	0	2.065	1	2	856	0	92	1.38	44	23.1	0	1	0	0	0	0	0	0	0	0	1									42	1	1	1	1	0	0	0	2	1	0	0	1643	55	14	0	1643	0	365
176	1	0.091	1	1	923	1	73	1.65	57.1	20.97337006	1	1	0	1	0	0	0	0	1	1	1	8.9	26.4	1.13	2.9	3.61	0.028	0.035	6173	61	0	1	1	0	1	0	1	2	1	0	1	1755	59	8	0	1755	0	365
181	0	0.412	1	3	1509	1	74	1.62	63.4	24.16	1	1	0	0	0	0	1	0	0	0	1									54	0	1	1	1	1	1	1	1	1	0	1	1715	57	3	0	1715	0	365
183	1	17.161	1	3	1520	0	69	1.56	54.6	22.43589744	1	1	0	1	0	0	0	0	0	0	0	10.6	32.8	1.01	4.2	4.64	0.079	0.079	5384	30	1	1	0	1	1	0	1	0	1	0	1	713	24	1	0	713	0	365
191	1	0.078	1	1	309	1	40	1.68	76.3	27.03373016	1	1	0	0	0	0	0	1	0	1	1	13.8	43.4	1.04	3.9	1.01	0.008	0.038	152.1	43.7	1	1	1	0	1	1	1	1	1	1	1	1544	51	8	0	1544	0	365
199	0	0.132	1	3	#REF!	0	74	1.5	52	23.11	1	1	0	0	0	0	0	0	0	1	1									73	0	1	1	0	1	1	1	0	1	0	1	231	8	5	0	231	0	231
203	1	0.102	1	1	778	1	73	1.65	59.5	21.85491276	1	0	0	0	0	0	0	0	1	0	1	10.3	33.1	1.08	4.5	0.96	0.006	0.013	367.3	73	0	1	0	1	1	1	1	1	2	1	1	1659	55	5	0	1659	0	365
205	0	0.7	1	2	639	1	72	1.58	55.7	22.31	0	1	0	0	0	0	0	0	0	1	1									50	0	1	1	0	1	0	1	0	2	1	1	1602	53	16	0	1602	0	365
206	0	0.044	1	2	857	1	75	1.63	72.5	27.29	0	1	0	1	0	0	0	1	0	0	1									45	1	0	1	1	1	0	1	0	2	0	1	36	1	36	1	36	1	36
208	0	17.911	1	2	843	1	41	1.82	106.9	32.27	0	1	0	1	0	0	0	0	0	0	1									60	0	0	0	0	0	0	0	1	1	1	1	1606	54	55	0	1606	0	365
217	0	0.061	1	2	1185	1	72	1.79	98.1	30.62	0	1	0	0	0	0	0	0	0	1	0									50	0	1	1	0	1	0	1	0	2	0	1	48	2	11	0	48	0	48
229	0	0.044	1	2	3087	1	80	1.64	53.7	19.97	0	1	0	1	0	0	1	0	0	1	1									39.5	1	1	1	1	1	0	1	1	2	0	1	1305	44	71	0	1305	0	365
241	0	2.294	1	2	428	1	77	1.75	83	27.1	1	1	0	0	1	0	0	1	0	0	1									58	0	1	0	1	1	1	1	4	1	1	1	1536	51	106	0	1536	0	365
259	0	0.044	1	2	986	1	69	1.71	74.3	25.41	1	0	0	0	0	0	0	1	0	1	1									50	0	1	1	1	1	0	1	0	1	0	1	762	25	5	0	762	0	365
260	0	0.143	1	3	#REF!	0	58	1.58	72.8	29.16	1	1	0	0	0	1	0	0	0	1	1									40	1	0	1	0	1	0	1	1	1	1	1	1507	50	15	0	1507	0	365
269	0	0.1	1	2	3151	1	72	1.75	82.1	26.81	1	1	0	1	0	0	0	1	0	1	1									57	0	1	0	0	1	0	1	2	0	1	1	58	2	16	0	58	0	58
283	0	0.122	1	2	805	1	79	1.7	48.3	16.71	1	1	0	1	0	0	0	1	0	1	1									40	1	0	1	1	0	0	0	1	0	0	1	125	4	33	0	125	0	125
285	1	0.089	1	1	4000	1	76	1.71	53.5	18.2962279	1	1	0	0	0	0	0	1	0	1	1	11.2	34.7	1.02	3.4	4.11	0.031	0.037	10221	60	0	1	1	1	1	1	1	4	1	0	1	505	17	47	1	505	0	365
287	1	0.097	1	3	2408	1	77	1.72	62.4	21.09248242	1	0	0	1	0	0	0	0	0	1	1	9.4	29.5	2.63	3.7	2.65	0.075	0.075	25883	27	1	0	1	0	0	0	0	6	0	0	1	1431	48	5	0	1431	0	365
291	0	0.377	1	2	652	1	76	1.65	78.2	28.72	0	1	0	0	0	0	1	0	0	0	1									77	0	1	1	1	1	1	1	0	2	0	1	1330	44	56	0	1330	0	365
305	0	0.236	1	3	786	0	83	1.4	39.8	20.31	0	1	0	0	0	0	0	0	0	0	1									66	0	1	1	0	0	1	1	2	1	0	1	40	1	9	1	40	1	40
308	0	0.04	1	2	1052	1	80	1.7	63.4	21.94	1	0	0	0	0	1	0	0	0	1	1									34.6	1	1	0	0	0	0	0	1	1	0	1	75	3	8	1	75	1	75
311	0	1.915	1	2	184	1	63	1.55	71.1	29.59	1	1	0	1	0	0	0	0	0	0	1									65	0	1	1	0	1	0	1	1	1	0	1	1308	44	33	0	1308	0	365
314	0	0.71	1	2	#REF!	1	71	1.69	65	22.76	1	1	0	0	0	0	0	1	0	1	1									73	0	1	0	1	1	1	1	0	1	0	1	5	0	928	1	5	1	5
317	0	0.748	1	3	3764	1	75	1.72	65	21.97	1	1	0	1	0	0	1	0	1	0	0									60	0	0	1	0	1	1	1	0	2	0	1	839	28	5	0	839	0	365
320	0	8.768	1	2	#REF!	1	67	1.64	61.6	22.9	1	1	1	1	0	0	1	0	0	1	1									50	0	1	1	0	1	0	1	0	1	0	1	225	8	8	0	225	0	225
321	0	48.968	1	2	438	1	70	1.6	58.9	23.01	1	1	0	0	0	0	1	1	0	0	0									57	0	1	1	1	1	1	1	0	2	0	1	1338	45	11	0	1338	0	365
323	0	0.047	1	2	4633	0	84	1.54	49.6	20.91	0	1	0	0	0	0	1	0	0	1	1									65	0	1	0	1	1	0	1	1	1	0	1	256	9	4	0	256	0	256
325	0	0.042	1	2	2045	1	79	1.64	49.7	18.48	1	1	0	0	0	0	0	0	1	1	1									64	0	1	0	0	1	0	1	0	2	0	1	1254	42	8	0	1254	0	365
328	0	0.135	1	2	442	1	70	1.71	86.2	29.48	0	0	0	0	0	0	0	0	0	0	1									71	0	1	1	0	1	0	1	0	2	0	1	744	25	19	0	744	0	365
331	0	21.19	1	3	3056	1	76	1.65	69.4	25.49	1	1	0	0	0	0	0	0	0	1	1									68	0	1	0	1	1	1	1	1	1	0	1	23	1	7	0	23	0	23
332	1	0.048	1	3	322	1	52	1.73	62.7	20.94958067	1	1	1	1	0	0	0	0	0	0	1	11.2	31.8	0.96	5	9.31	0.035	0.043		39	1	1	0	0	0	0	0	1	1	0	1	1197	40	-41402	0	1197	0	365
337	1	0.955	1	3	3346	0	79	1.55	56.7	23.60041623	1	1	1	1	0	0	1	1	1	0	1	12.3	35.8	1.01	3.6	2.09	0.346	0.493	1910	65	0	1	0	1	1	0	1	2	1	0	0	233	8	14	0	233	0	233
350	1	0.053	1	1	2118	1	71	1.73	60.2	20.11427044	1	1	0	1	0	0	0	0	0	1	1	11.4	33.4	1.03	2.4	4.41	0.026	0.026	17669	64	0	0	1	0	0	1	1	1	1	1	1	64	2	64	1	64	1	64
351	0	0.241	1	3	719	0	62	1.53	58.8	25.12	1	0	0	0	0	0	0	0	0	0	1									65	0	1	1	0	0	1	1	3	1	0	1	1198	40	9	0	1198	0	365
365	0	1.705	1	3	4117	1	77	1.76	66.8	21.57	0	0	0	0	0	0	0	0	1	1	1									42	1	1	1	1	0	0	0	1	1	0	1	1039	35	23	0	1039	0	365
371	0	0.092	1	2	1176	1	53	1.71	72.5	24.79	1	1	0	1	0	0	0	0	0	1	1									50	0	1	1	1	1	0	1	1	1	0	1	1155	39	14	0	1155	0	365
375	0	0.052	1	2	#REF!	1	66	1.66	63.9	23.19	1	1	0	1	1	1	0	0	1	1	1									59	0	1	1	0	1	0	1	0	1	0	1	585	20	0	1	585	0	365
460	0	0.042	1		3304	1	74	1.59	61.2	24.21	0	1	0	0	0	0	0	0	1	1	1									40.7	1	1	0	0	1	0	1	1	2	1	1	48	2	25	0	48	0	48
388	0	0.453	1	2	1423	1	70	1.75	66.7	21.78	1	1	0	1	0	0	0	1	0	0	1									64	0	1	1	1	1	1	1	1	1	0	1	596	20	7	0	596	0	365
385	0	0.043	1		#REF!	1	60	1.73	68.5	22.89	1	1	0	0	0	0	0	0	0	1	1									71	0	1	1	1	0	1	1	1	2	0	1	1268	42	12	0	1268	0	365
539	1	0.043	1		1478	0	77	1.47	45.8	21.19487251	1	1	0	0	0	0	0	0	0	0	1	6.8	21.4	1.33	3.2	0.67				68	0	1	0	0	1	0	1	1	1	0	1	635	21	5	0	635	0	365
395	0	0.629	1	2	228	1	61	1.62	60.8	23.17	1	1	0	1	0	0	0	0	1	1	1									20	1	1	0	0	1	1	1	2	2	0	1	24	1	24	1	24	1	24
94	0	0.044	1		531	1	74	1.73	52.4	17.51	0	1	0	0	0	0	1	0	0	0	1									59	0	1	1	1	0	1	1	1	1	0	1	2011	67	21	0	2011	0	365
352	0	0.045	1		1776	1	88	1.55	53.5	22.27	1	1	0	0	0	0	0	0	0	0	1									55	0	0	0	0	1	1	1	1	1	0	1	42	1	42	0	42	0	42
406	0	0.996	1	2	1899	1	80	1.6	58.1	22.7	1	1	0	0	0	0	1	1	1	1	1									40	1	1	0	1	1	0	1	2	1	1	1	802	27	9	0	802	0	365
548	1	0.047	1		41976	1	68	1.65	55.4	20.34894399	1	1	0	1	0	0	1	0	0	1	1	9.3	27.4	1.15	2.7	7.36			7285	52	0	0	0	1	0	0	0	1	0	1	1	960	32	2	0	718	0	365
412	1	0.248	1	1	266	0	53	1.53	57.2	24.43504635	0	0	0	0	0	0	1	0	1	0	1	15	43.8	0.93	4.4	0.86	0.02	0.031	350.6	60	0	0	1	0	1	0	1	4	1	1	1	946	32	375	0	946	0	365
413	0	1.03	1	3	2177	1	74	1.65	63	23.14	1	1	0	0	0	0	1	0	0	1	1									30	1	0	0	1	1	0	1	2	0	1	0	92	3	62	0	92	0	92
534	0	0.049	1		593	1	83	1.63	68	25.59	0	0	0	0	0	0	0	0	0	1	1									35	1	1	0	0	0	1	1	1	1	0	1	16	1	3	0	16	0	16
96	0	0.05	1		3200	0	75	1.59	58.1	22.98	1	1	0	0	0	0	0	0	0	0	1									54	0	1	0	1	1	0	1	2	1	1	1	1881	63	12	0	1881	0	365
424	0	0.541	1	3	5371	0	82	1.46	52	24.39	1	1	0	1	0	0	0	1	0	1	1									57	0	1	1	1	1	1	1	2	1	0	1	745	25	14	0	745	0	365
425	0	0.082	1	2	959	1	64	1.69	48.1	16.84	1	1	0	1	0	0	0	0	0	0	1									71	0	0	1	0	1	1	1	2	1	0	1	683	23	14	0	683	0	365
449	0	0.05	1		2763	0	67	1.52	51.3	22.2	0	1	0	0	0	0	0	0	0	1	1									50	0	0	1	1	0	0	0	1	2	1	1	937	31	9	0	937	0	365
577	1	0.052	1		2103	0	69	1.5	54.9	24.4	1	0	0	1	0	0	1	0	0	0	1	14.4	44.8	1.05	3.7	1.78			13817	25	1	0	0	0	0	0	0	3	0	0	1	529	18	5	0	529	0	365
431	0	39.772	1	2	796	1	51	1.7	79.9	27.65	1	0	0	0	0	0	0	0	0	0	1									64	0	0	0	1	1	1	1	1	2	0	1	166	6	7	0	166	0	166
545	0	0.058	1		1091	1	66	1.63	67.55	25.42	1	1	1	0	0	1	0	0	0	0	1									63	0	0	1	1	1	1	1	3	2	0	1	610	20	8	0	610	0	365
236	0	0.06	1		4157	1	68	1.7	62.1	21.49	1	0	1	0	0	0	0	0	0	0	1									44	1	1	1	1	1	0	1	3	1	0	1	281	9	6	0	281	0	281
439	1	0.074	1	1	41724	1	80	1.61	52.8	20.36958451	1	1	0	1	0	0	0	1	1	1	1	9.4	28.4	0.99	3.5	7.41	0.039	0.039		60	0	0	0	0	1	1	1	0	0	0	1	1096	37	4	0	960	0	365
440	0	0.679	1	3	#REF!	1	78	1.66	51.4	18.65	1	1	0	0	1	0	0	1	0	1	1									72	0	1	0	0	0	0	0	1	2	0	1	1695	57	12	0	1695	0	365
421	0	0.06	1		685	0	88	1.4	39.8	20.31	0	1	0	0	0	0	1	0	0	0	1									62	0	0	0	0	1	0	1	1	2	0	1	751	25	7	0	751	0	365
309	0	0.063	1		2892	1	77	1.63	57.3	21.57	0	0	0	0	0	0	0	1	0	0	1									73	0	1	0	0	1	0	1	1	2	0	1	1350	45	19	0	1350	0	365
322	0	0.063	1		921	1	75	1.53	79.7	34.05	1	1	0	0	0	0	0	0	0	0	1									48	1	1	1	0	0	1	1	2	1	0	1	331	11	29	0	331	0	331
87	0	0.068	1		2338	1	66	1.75	70.8	23.12	1	1	1	0	0	0	0	0	0	0	1									45	1	1	1	0	1	0	1	3	1	0	1	1820	61	10	0	1820	0	365
441	0	0.071	1		#REF!	0	82	1.58	53.6	21.47	1	1	0	0	0	0	0	0	0	0	1									66	0	1	0	1	1	0	1	2	1	1	1	217	7	9	0	217	0	217
451	0	0.94	1	2	2666	0	82	1.5	52.6	23.38	0	1	0	0	0	0	1	0	0	0	1									44.3	1	1	1	0	1	0	1	2	1	0	0	190	6	6	0	190	0	190
454	0	0.77	1	2	#REF!	1	53	1.7	55.6	19.24	0	0	0	0	0	1	1	1	0	1	1									30	1	1	1	1	1	0	1	1	0	1	1	624	21	257	0	624	0	365
459	1	0.742	1	3	1600	1	74	1.63	67.3	25.33027212	1	1	0	0	0	0	0	0	0	0	0	13.4	40.2	1.02	4	0.87	0.123	0.123	287	60	0	1	1	0	1	0	1	0	1	0	1	751	25	3	0	751	0	365
299	1	0.074	1		922	1	78	1.65	63.3	23.25068871	1	1	0	1	0	0	1	0	0	0	1	8.2	25	0.97	3.6	10.33			15068	50	0	1	1	1	1	0	1	5	0	0	1	1301	43	3	1	1301	0	365
461	0	0.193	1	2	1317	0	80	1.54	77	32.47	1	1	0	0	0	0	0	0	0	0	1									65	0	1	1	0	1	0	1	3	1	0	1	379	13	10	1	379	0	365
466	0	0.163	1	2	848	1	57	1.7	163.5	56.57	1	0	0	0	0	0	0	0	0	0	1									61	0	0	0	1	0	0	0	1	2	0	1	500	17	22	0	500	0	365
188	1	0.081	1		1071	1	84	1.65	65.2	23.94857668	1	1	0	0	0	0	0	0	0	0	1	8.9	26.4	1.1	3.5	7.1			14640	64	0	1	1	0	0	0	0	0	1	0	1	1154	38	2	0	1154	0	365
232	1	0.086	1		1900	1	56	1.73	82.5	27.56523773	1	1	1	0	0	0	0	0	1	1	1	16.4	45	0.88	4.3	0.75			26.51	50	0	1	0	1	1	0	1	0	1	0	1	1457	49	3	0	1457	0	365
474	1	0.554	1	3	1194	1	66	1.58	62.5	25.03605191	1	1	0	0	0	0	0	1	0	1	1	12.9	37.5	1.01	3.5	1.07	0.355	0.355	3237	61	0	1	0	0	0	1	1	2	2	0	1	141	5	71	0	141	0	141
475	1	0.3	1	3	409	1	75	1.75	65.5	21.3877551	0	1	0	1	0	0	1	0	1	0	1	11.2	36.1	1.21	3.3	6.75	0.043	0.167		52	0	0	0	1	0	1	1	1	2	1	1	642	21	6	0	642	0	365
479	0	0.533	1	2	3112	1	86	1.55	48	19.98	1	0	0	0	0	0	0	0	0	1	1									61	0	0	0	1	1	0	1	2	1	1	1	82	3	82	1	82	1	82
480	0	0.076	1	2	918	1	71	1.73	66.3	22.15	1	0	0	0	0	0	0	0	0	0	1									67	0	1	1	0	1	1	1	0	2	0	1	675	23	9	0	675	0	365
481	1	0.943	1	3	41826	1	69	1.75	66.4	21.68163265	1	1	0	1	0	0	0	1	1	1	1	8.9	27.5	0.96	4.3	1.22	0.395	0.395	4395	51	0	1	1	0	1	1	1	2	2	0	1	1693	56	5	0	869	0	365
487	0	3.579	1	2	4735	0	86	1.52	47.2	20.43	1	1	0	0	0	0	0	0	0	0	1									68	0	1	1	0	1	0	1	2	1	1	1	44	1	44	1	44	1	44
502	0	0.058	1	3	2779	0	62	1.47	57.4	26.56	1	1	0	0	0	0	0	0	0	0	1									57	0	1	1	1	1	0	1	1	0	0	1	542	18	3	0	542	0	365
256	0	0.09	1		700	1	60	1.66	65.3	23.7	1	1	0	1	0	0	0	0	0	0	0									54	0	1	1	1	1	1	1	0	1	0	1	1308	44	0	0	1308	0	365
505	0	0.708	1	3	3510	1	53	1.68	46.3	16.4	0	1	0	1	0	0	1	0	0	0	1									40	1	0	1	0	1	0	1	0	2	1	1	581	19	14	0	581	0	365
506	0	0.058	1	2	502	0	73	1.49	43.6	19.64	1	1	0	1	0	0	1	0	0	0	0									65	0	1	0	1	1	1	1	0	1	1	1	828	28	2	0	828	0	365
389	0	0.093	1		190	1	63	1.65	59.4	21.82	1	0	0	0	0	0	1	0	0	0	1									30	1	1	0	0	1	0	1	1	1	0	1	209	7	7	0	209	0	209
516	1	0.052	1	1	1003	1	66	1.6	61.2	23.90625	1	1	0	1	0	0	0	0	0	0	0	9.1	28.1	1.19	4.1	7.33	0.034	0.034	17404	71	0	1	0	0	0	1	1	1	1	0	1	699	23	2	0	699	0	365
265	0	0.109	1		904	1	61	1.59	63.9	25.28	1	1	0	0	0	0	0	0	0	0	1									50	0	0	1	1	1	1	1	3	1	0	1	32	1	32	1	32	1	32
37	0	0.12	1		801	1	69	1.71	80.75	27.62	0	1	0	0	0	0	0	0	0	1	1									54	0	0	0	0	1	1	1	1	1	0	1	1364	45	9	0	1364	0	365
427	1	0.166	1		476	1	78	1.75	65.3	21.32244898	1	1	0	0	0	0	0	0	0	0	1	11.6	35.9	1.1	3.6	0.82			879.3	38	1	1	0	1	0	1	1	5	0	0	1	1010	34	1	0	1010	0	365
525	1	0.115	1	1	1233	1	74	1.75	57.4	18.74285714	0	1	0	0	0	0	0	0	0	1	1	10.3	32.3	1.48	3.2	1.41	0.015	0.031	150.6	66	0	0	1	0	1	0	1	1	2	0	1	341	11	16	0	341	0	341
526	1	0.107	1	1	192	0	72	1.5	56.4	25.06666667	0	1	0	0	0	0	0	0	1	0	1	10.8	32.1	1.16	3.3	0.59	0.018	0.018		74	0	1	1	1	1	1	1	2	0	0	0	566	19	69	0	566	0	365
165	0	0.174	1		3603	0	77	1.55	52.5	21.85	1	1	0	0	0	0	0	0	0	1	1									56	0	1	1	0	1	0	1	2	1	0	0	1718	57	11	0	1718	0	365
192	1	0.179	1		354	1	75	1.69	54.2	18.97692658	1	1	0	1	0	0	0	0	0	1	1	9.9	30	1.15	3.7	8.44				39	1	0	1	0	0	1	1	3	1	0	1	124	4	2	0	124	0	124
522	0	0.21	1		3767	1	74	1.66	61.2	22.21	1	1	0	1	0	0	1	0	0	0	1									56	0	1	1	0	1	0	1	0	1	0	1	701	23	2	0	701	0	365
542	0	0.138	1	2	1217	1	81	1.52	52.5	22.72	0	1	0	0	0	0	0	1	1	1	1									50	0	1	1	0	1	1	1	0	1	0	1	644	21	5	0	644	0	365
107	1	0.221	1		5677	1	79	1.57	65.5	26.57308613	0	1	0	0	0	1	0	0	0	1	1	10.9	32.3	1.1	3.2	1.65			8869	30	1	0	0	0	0	0	0	5	0	0	0	1187	40	1	0	1187	0	365
127	0	0.276	1		3681	1	82	1.66	65	23.59	1	1	0	0	0	0	0	0	0	1	1									67	0	0	1	0	1	0	1	1	1	0	1	783	26	17	0	783	0	365
297	0	0.372	1		#REF!	1	55	1.65	69	25.34	1	1	0	0	0	0	1	1	0	1	1									35	1	1	0	0	1	0	1	1	1	0	1	1165	39	271	0	1165	0	365
549	0	0.054	1	2	4966	1	70	1.71	71.5	24.45	0	1	0	0	0	0	0	0	0	1	1									67	0	0	0	1	1	0	1	0	1	0	1	32	1	6	0	32	0	32
555	0	45.2	1	2	#REF!	1	84	1.52	55	23.81	1	1	0	1	0	0	0	0	1	1	1									45	1	1	0	0	1	1	1	0	2	1	1	864	29	10	0	864	0	365
557	0	0.604	1	2	5194	1	60	1.6	57.2	22.34	1	1	0	0	1	1	0	1	1	1	1									51	0	1	1	1	1	0	1	0	2	0	1	199	7	9	0	199	0	199
349	0	0.498	1		3177	0	80	1.52	46	19.91	1	1	0	0	0	0	0	0	0	0	1									63	0	1	0	0	1	1	1	2	1	0	1	810	27	14	0	810	0	365
279	0	0.576	1		448	1	72	1.56	44.3	18.2	0	1	0	0	0	0	0	0	0	0	1									68	0	1	0	0	1	0	1	3	2	0	1	1436	48	86	0	1436	0	365
39	0	0.855	1		1225	0	62	1.48	65.5	29.9	1	1	0	0	0	0	0	0	0	0	1									54	0	0	0	1	1	1	1	5	0	0	1	2248	75	14	0	2248	0	365
450	0	0.925	1		1165	0	75	1.54	49	20.66	0	1	0	0	0	0	1	1	0	1	1									75	0	1	1	0	1	0	1	2	1	1	1	919	31	5	0	919	0	365
273	0	1.207	1		2680	1	68	1.76	61.7	19.92	1	1	1	0	0	0	1	0	0	1	1									30	1	0	0	1	1	0	1	0	2	0	1	122	4	54	0	122	0	122
326	0	1.372	1		1131	1	75	1.62	62.4	23.78	0	1	0	0	0	0	0	1	0	1	1									44	1	1	1	0	1	1	1	0	1	0	1	1279	43	5	0	1279	0	365
512	0	1.923	1		6441	1	68	1.63	74.2	27.93	0	1	1	0	0	0	0	0	0	0	0									57	0	0	0	0	1	0	1	4	1	0	1	42162	1405	0	1	802	0	365
380	0	2.436	1		3161	1	70	1.74	74.2	24.51	0	1	0	0	0	0	0	0	0	0	1									64	0	1	1	0	1	0	1	3	2	0	1	140	5	139	0	140	0	140
104	0	7.977	1		954	1	66	1.57	68.7	27.87	0	1	0	0	0	0	0	0	0	0	1									74	0	1	1	1	1	1	1	1	1	0	1	1785	60	7	0	1785	0	365
603	0	0.245	1	3	601	1	79	1.76	77.2	24.92	1	1	1	0	0	0	0	0	1	0	1									56	0	1	1	1	0	1	1	0	2	0	1	120	4	9	0	120	0	120
53	0	10.761	1		803	0	66	1.5	51.5	22.89	1	1	0	0	0	0	1	0	0	1	1									54	0	1	0	0	1	1	1	1	2	1	1	2162	72	10	0	2162	0	365
370	0	15.517	1		2255	1	75	1.6	64.8	25.31	1	1	0	0	0	0	0	0	0	1	1									65	0	0	1	0	1	0	1	1	1	0	1	307	10	9	0	307	0	307
142	0	26.03	1		2484	1	72	1.66	65.8	23.88	0	1	0	0	0	0	1	0	0	0	1									62	0	1	1	0	1	1	1	6	1	0	1	99	3	11	0	99	0	99
622	1	5.913	1	3	42240	1	55	1.65	70.1	25.74839302	1	1	0	1	0	0	0	0	0	1	1	11.7	34.4	0.92	4.2	0.73	1.15	1.855	23540	30	1	1	1	1	1	0	1	1	1	1	1	477	16	5	1	5	0	365
624	0	0.466	1	2	5074	1	66	1.64	69.2	25.73	0	1	0	1	0	0	0	0	0	1	1									59	0	1	0	1	1	0	1	0	2	0	1	403	13	23	0	403	0	365
189	0	37.141	1		1549	1	70	1.64	68.8	25.58	1	1	0	0	0	0	0	0	0	0	1									63	0	1	1	1	0	0	0	1	2	0	1	784	26	19	0	784	0	365
630	0	0.045	1	2	693	1	56	1.76	89.5	28.89	0	0	0	0	0	0	0	0	0	1	1									40	1	1	1	0	1	1	1	0	1	0	1	254	8	9	0	254	0	254
223	0	146.263	1		2368	1	70	1.75	79.6	25.99	0	0	0	0	0	0	0	0	0	0	1									49	1	1	1	1	0	0	0	3	1	0	1	41127	1371	25	1	41	1	41
																																											26	25
																																										1	7	15.4
																																										3	48	47.06666667
